# Supplementary material for: Structural Insights into Human Adenovirus Type 4 Virus-Associated RNA I
Source: Int J Mol Sci. 2022 Mar 13;23(6):3103. doi: 10.3390/ijms23063103 (PMC8949993; doi:10.3390/ijms23063103)
Supplement: Supplementary file 1 [file ijms-23-03103-s001.zip]

Archive with 1 entries (1 files):
- ijms-1610197-supplementary.pdf
